# Supplementary material for: Mechanisms of neutralization of toxSAS from toxin–antitoxin modules
Source: Nat Chem Biol. 2024 Jun 4;21(2):182–92. doi: 10.1038/s41589-024-01630-4 (PMC11782079; doi:10.1038/s41589-024-01630-4)
Supplement: Supplementary file 3 — Strains. [file 41589_2024_1630_MOESM3_ESM.xlsx]

## Sheet: Sheet1
Strain	Name	Description	Reference/source
E. coli DH5α	F– endA1 glnV44 thi-1 recA1 relA1 gyrA96 deoR nupG purB20 φ80dlacZΔM15 Δ(lacZYA-argF)U169, hsdR17(rK–mK+), λ–	E. coli strain used for cloning	36
E. coli BL21 (DE3)	B F– ompT gal dcm lon hsdSB(rB–mB–) λ(DE3 [lacI lacUV5-T7p07 ind1 sam7 nin5]) [malB+]K-12(λS)	E. coli strain used for expression of proteins from pET vectors	Studier et.,al 1990
E. coli BW25113	F–, Δ(araD-araB)567, ΔlacZ4787(::rrnB-3), λ–, rph-1, Δ(rhaD-rhaB)568, hsdR514	wild-type E. coli BW25113	37
Plasmid	Name	Description	Reference/source
pBAD33	pBAD33	p15A, CmlR, PBAD promoter	35
pKK223-3	pKK223-3	ColE1, AmpR, PTac promoter	38
pMG25	pMG25	pUC lacIq PA1/04/03 promoter, AmpR	34
VHp277	pBAD33-faRel2	FaRel2 toxin expressed under the control of PBAD promoter	5
VHp278	pKK223-3-aTfaRel2	ATfaRel2 expressed under the control of PTac promoter	5
VHp1199	pMG25-aTfaRel2	ATfaRel2 expressed under the control of PA1/04/03 promoter	This work
VHp1200	pMG25-aTfaRel2 V43A	ATfaRel2 V43A expressed under the control of PA1/04/03 promoter	This work
VHp1201	pMG25-aTfaRel2 I45A	ATfaRel2 I45A expressed under the control of PA1/04/03 promoter	This work
VHp1202	pMG25-aTfaRel2 A50M	ATfaRel2 A50M expressed under the control of PA1/04/03 promoter	This work
VHp1203	pMG25-aTfaRel2 Y54A	ATfaRel2 Y54A expressed under the control of PA1/04/03 promoter	This work
VHp1225	pKK223-3-aTfaRel2 V43A	ATfaRel2 V43A expressed under the control of PTac promoter	This work
VHp1227	pKK223-3-aTfaRel2 I45A	ATfaRel2 I45A expressed under the control of PTac promoter	This work
VHp1228	pKK223-3-aTfaRel2 A50M	ATfaRel2 A50M expressed under the control of PTac promoter	This work
VHp1229	pKK223-3-aTfaRel2 Y54A	ATfaRel2 Y54A expressed under the control of PTac promoter	This work
VHp1236	pMG25-aTfaRel2 Y51A	ATfaRel2 Y51A expressed under the control of PA1/04/03 promoter	This work
VHp1366	pMG25-aTfaRel2 R47A	ATfaRel2 R47A expressed under the control of PA1/04/03 promoter	This work
VHp1367	pMG25-aTfaRel2 Y54A	ATfaRel2 Y54A expressed under the control of PA1/04/03 promoter	This work
	pMG25-aTfarel2 Y57A	ATfaRel2 Y57A expressed under the control of PA1/04/03 promoter	This work
VHp1368	pMG25-aTfaRel2 F59A	ATfaRel2 F59A expressed under the control of PA1/04/03 promoter	This work
	pET His1a HisTEV-INHIBITOR Coprobacillus sp D7	N-terminally His6-TEV-tagged aTfaRel2 antitoxin expressed under the control of T7 promoter	Jimmy et al. 2020
	pET-His1a-aTfaRel2 V43A	N-terminally His6-TEV-tagged V43A aTfaRel2 antitoxin expressed under the control of T7 promoter	This work
	pET-His1a-aTfaRel2 I45A	N-terminally His6-TEV-tagged I45A aTfaRel2 antitoxin expressed under the control of T7 promoter	This work
	pET-His1a-aTfaRel2 A50M	N-terminally His6-TEV-tagged A50M aTfaRel2 antitoxin expressed under the control of T7 promoter	This work
	pET-His1a-aTfaRel2 Y54A	N-terminally His6-TEV-tagged Y54A aTfaRel2 antitoxin expressed under the control of T7 promoter	This work
	pET-His1a-aTfaRel2 Y51A	N-terminally His6-TEV-tagged Y51A aTfaRel2 antitoxin expressed under the control of T7 promoter	This work
	pET-His1a-aTfaRel2 R47A	N-terminally His6-TEV-tagged R47A aTfaRel2 antitoxin expressed under the control of T7 promoter	This work
	pET-His1a-aTfaRel2 F59A	N-terminally His6-TEV-tagged F59A aTfaRel2 antitoxin expressed under the control of T7 promoter	This work
VHp 971	pBAD33- paSpo	PaSpo SAH from Salmonella phage SSU5 expressed under the Control of PBAD promoter	Ref. ?
	pET-28b His10 Sumo-FaRel2 Y128F	N-terminally His10-SUMO tagged Y128F FaRel2 toxin expressed under the control of T7 promoter	This work
	pET-28b His10 Sumo FaRel Y175A	N-terminally His10-SUMO tagged Y175A FaRel toxin expressed under the control of T7 promoter	This work
VHp83	pET-21a RelQ (E. faecalis)	C-terminus His tagged SAS RelQ expressed under T7 promoter	Hauryliuk, Atkinson 2017
pMG25-aTfarel-NTD	pMG25-aTfarel-NTD	ATfaRel NTD expressed under the control of PA1/04/03 promoter	This work
pMG25-aTfarel-CTD	pMG25-aTfarel-CTD	ATfaRel CTD expressed under the control of PA1/04/03 promoter	This work
pBAD33-faRel	pBAD33-faRel	FaRel toxin expressed under the control of PBAD promoter	This work
pET28b-HisSUMO-PhRel-Y143A	pET28b-HisSUMO-gp29-Y143A	His-SUMO-PhRel-Y143A expressed under the control of T7 promoter	This work
Oligo	Sequence, 5′ to 3′	Reference/source
pMG HiFi For	CTGTGTGAAATTGTTATCCG	Sigma
pMG HiFi Rev	GCTTGGACTCCTGTTGATAG	Sigma
VTK198	CGGATAACAATTTCACACAGAAAAATAAGGAGGAAAAAAAAATGTGCTACATCATTGCGAAAC	IDT
VTK199	CTATCAACAGGAGTCCAAGCTTATAAGCGACTTGCTTCGATCG	IDT
F-AtFaRel2-V44A	gcgGCCATTACCCGTCCAAC	Sigma
R-AtFaRel2-V44A	AATTTGGATGTCATAGCCCAGT	Sigma
F-AtFaRel2	gcgACCCGTCCAACGGCATA	Sigma
I46A
R-AtFaRel2-I46A	GGCGACAATTTGGATGTCAT	Sigma
F-AtFaRel2-A51M	atgTATGGCGAATATGAACCG	Sigma
R-AtFaRel2-A51M	CGTTGGACGGGTAATG	Sigma
F-AtFaRel2-Y52A	gcgGGCGAATATGAACCGTACAAA	Sigma
R-AtFaRel2-Y52A	TGCCGTTGGACGGGTAAT	Sigma
F-AtFaRel2-Y55A	gcgGAACCGTACAAATTCGTGAAC	Sigma
R-AtFaRel2-Y55A	TTCGCCATATGCCGTTGG	Sigma
pMG25-gib_fwd	TAAGCTTGGACTCCTGTTG	Sigma
pMG25-gib_rev	CATTTTTTTTTCCTCCTTATTTTTCTG	Sigma
AtFaRel2-CTD_fwd	AGAAAAataaggaggaaaaaaaaatgGCGGACCGTCGTACCAGC	Sigma
AtFaRel2-CTD_rev	tcaacaggagtccaagcttaCGGCAGACGACGCGCTTC	Sigma
AtFaRel2-NTD_rev	tcaacaggagtccaagcttaCGCAATACGCAGACCCAG	Sigma
AtFaRel2-NTD_fwd	cagaaaaataaggaggaaaaaaaaatgGCGACCCAGTTCTTTCGTG	Sigma
Bmt-GP29	gatcgctagcGTGGAGAACCGTCCGAGC	Sigma
R-GP29-Xba	atgctctagattAGCTACCGTCGGTATCCA	Sigma
F-SAS-marina-Y175F	TTCAAAGGACTGCATCTGCTGGT	Sigma
R-SAS-marina-Y175F	CGGATTCCCGTCGACATAG	Sigma
F-BmtI SAS Copro	GATCgctagcATGTACATCCTGGATAAGAT	Sigma
R-SAS Copro	gccgaagctTAAATTTTCTTGCAGTG	Sigma
F-AT_FaRel2-F59A	gcgGTGAACTCCTTTGAGGA	Sigma
R-AT_FaRel2 F59A	TTTGTACGGTTCATATTCGC	Sigma
F-AT_FaRel2 R47A-1	acgcgCCAACGGCATATGGCGA	Sigma
R-AT_FaRel2-R47A-1	atacGGTAATGGCGACAATTTG	Sigma
R-AT_FaRel2-Y57A	CGGTTCATATTCGCCATA	Sigma
F-AT_FaRel2 Y57A	gcgAAATTCGTGAACTCCT	Sigma
F-EcoI-AT_FaRel2-pMG25	gcgtagaattcAGGAGGAAAAAAAAatgtgctacatcattgc	Sigma
Rev-HindII-AT_FaRel2	AttcgaagcttTTATAAGCGACTTGCT	Sigma
